# Supplementary material for: An Approach toward 17-Arylsubstituted Marginatafuran-Type Isospongian Diterpenoids via a Palladium-Catalyzed Heck–Suzuki Cascade Reaction of 16-Bromolambertianic Acid
Source: Molecules. 2022 Apr 20;27(9):2643. doi: 10.3390/molecules27092643 (PMC9102694; doi:10.3390/molecules27092643)
Supplement: Supplementary file 1 [file molecules-27-02643-s001.zip]

Archive with 1 entries (1 files):
- molecules-1682495-supplementary.pdf
